# Supplementary material for: Structure of a microtubule-bound axonemal dynein
Source: Nat Commun. 2021 Jan 20;12:477. doi: 10.1038/s41467-020-20735-7 (PMC7817835; doi:10.1038/s41467-020-20735-7)
Supplement: Supplementary file 6 — Source Data [file 41467_2020_20735_MOESM6_ESM.xlsx]

## Sheet: SuppFig3d
core (1/A)	core (FSC)	IC1LC7 (1/A)	IC1LC7 (FSC)	IC2 (1/A)	IC2 (FSC)	LC6-10 (1/A)	LC6-10 (FSC)
0.001001	1	0.001001	1	0.001001	1	0.001001	1
0.00282805	0.999884	0.00282805	0.999966	0.00282805	0.999981	0.00282805	0.999093
0.00565611	0.999547	0.00565611	0.999862	0.00565611	0.999938	0.00565611	0.998091
0.00848416	0.999509	0.00848416	0.999655	0.00848416	0.99987	0.00848416	0.998599
0.0113122	0.999599	0.0113122	0.999683	0.0113122	0.999761	0.0113122	0.999261
0.0141403	0.999631	0.0141403	0.999768	0.0141403	0.999597	0.0141403	0.999274
0.0169683	0.999543	0.0169683	0.999813	0.0169683	0.999644	0.0169683	0.999463
0.0197964	0.99942	0.0197964	0.999823	0.0197964	0.999711	0.0197964	0.999483
0.0226244	0.999306	0.0226244	0.99978	0.0226244	0.999731	0.0226244	0.999553
0.0254525	0.999141	0.0254525	0.999518	0.0254525	0.999587	0.0254525	0.999406
0.0282805	0.99902	0.0282805	0.999224	0.0282805	0.999336	0.0282805	0.999199
0.0311086	0.998768	0.0311086	0.998902	0.0311086	0.999087	0.0311086	0.998708
0.0339367	0.998474	0.0339367	0.998869	0.0339367	0.998887	0.0339367	0.998243
0.0367647	0.998126	0.0367647	0.998702	0.0367647	0.998697	0.0367647	0.997992
0.0395928	0.997795	0.0395928	0.998468	0.0395928	0.998343	0.0395928	0.997744
0.0424208	0.996911	0.0424208	0.997997	0.0424208	0.997778	0.0424208	0.996593
0.0452489	0.995866	0.0452489	0.996945	0.0452489	0.99719	0.0452489	0.993986
0.0480769	0.994795	0.0480769	0.996072	0.0480769	0.996335	0.0480769	0.993172
0.050905	0.994062	0.050905	0.995843	0.050905	0.994982	0.050905	0.992277
0.053733	0.992462	0.053733	0.995458	0.053733	0.993713	0.053733	0.99211
0.0565611	0.991171	0.0565611	0.994692	0.0565611	0.993732	0.0565611	0.990578
0.0593891	0.989956	0.0593891	0.994123	0.0593891	0.994053	0.0593891	0.986763
0.0622172	0.989757	0.0622172	0.994047	0.0622172	0.994288	0.0622172	0.984862
0.0650452	0.987702	0.0650452	0.9932	0.0650452	0.993326	0.0650452	0.982469
0.0678733	0.983891	0.0678733	0.992059	0.0678733	0.991508	0.0678733	0.978687
0.0707014	0.980648	0.0707014	0.990715	0.0707014	0.990212	0.0707014	0.976138
0.0735294	0.980045	0.0735294	0.990163	0.0735294	0.989814	0.0735294	0.974655
0.0763575	0.979391	0.0763575	0.989538	0.0763575	0.989109	0.0763575	0.972716
0.0791855	0.977189	0.0791855	0.988189	0.0791855	0.987977	0.0791855	0.972585
0.0820136	0.976437	0.0820136	0.98735	0.0820136	0.986699	0.0820136	0.970285
0.0848416	0.972689	0.0848416	0.986143	0.0848416	0.984557	0.0848416	0.966084
0.0876697	0.970758	0.0876697	0.985831	0.0876697	0.982739	0.0876697	0.964853
0.0904977	0.967072	0.0904977	0.98536	0.0904977	0.981115	0.0904977	0.96278
0.0933258	0.961181	0.0933258	0.983143	0.0933258	0.979207	0.0933258	0.957111
0.0961538	0.955784	0.0961538	0.980232	0.0961538	0.976592	0.0961538	0.952776
0.0989819	0.950344	0.0989819	0.97814	0.0989819	0.973236	0.0989819	0.948578
0.10181	0.946606	0.10181	0.974469	0.10181	0.969381	0.10181	0.939552
0.104638	0.937331	0.104638	0.970141	0.104638	0.96629	0.104638	0.930053
0.107466	0.928476	0.107466	0.965616	0.107466	0.961465	0.107466	0.923106
0.110294	0.919517	0.110294	0.961562	0.110294	0.956045	0.110294	0.916877
0.113122	0.908708	0.113122	0.958816	0.113122	0.951083	0.113122	0.90734
0.11595	0.899984	0.11595	0.95506	0.11595	0.948536	0.11595	0.898587
0.118778	0.890145	0.118778	0.949654	0.118778	0.945364	0.118778	0.893341
0.121606	0.823732	0.121606	0.943709	0.121606	0.93897	0.121606	0.888238
0.124434	0.825303	0.124434	0.936313	0.124434	0.932655	0.124434	0.875984
0.127262	0.812002	0.127262	0.929303	0.127262	0.928259	0.127262	0.85903
0.13009	0.796946	0.13009	0.922683	0.13009	0.923688	0.13009	0.691147
0.132919	0.78429	0.132919	0.91452	0.132919	0.91892	0.132919	0.71949
0.135747	0.763181	0.135747	0.809893	0.135747	0.913186	0.135747	0.707212
0.138575	0.74938	0.138575	0.831937	0.138575	0.907583	0.138575	0.696224
0.141403	0.744858	0.141403	0.816899	0.141403	0.703412	0.141403	0.699987
0.144231	0.730519	0.144231	0.816477	0.144231	0.741537	0.144231	0.699982
0.147059	0.731867	0.147059	0.82996	0.147059	0.77158	0.147059	0.68722
0.149887	0.727979	0.149887	0.840363	0.149887	0.803276	0.149887	0.680399
0.152715	0.719481	0.152715	0.842268	0.152715	0.80778	0.152715	0.688409
0.155543	0.699606	0.155543	0.838337	0.155543	0.806328	0.155543	0.682367
0.158371	0.671506	0.158371	0.834896	0.158371	0.810921	0.158371	0.667275
0.161199	0.650115	0.161199	0.828659	0.161199	0.811062	0.161199	0.667125
0.164027	0.643103	0.164027	0.819214	0.164027	0.803051	0.164027	0.653019
0.166855	0.650803	0.166855	0.81939	0.166855	0.802989	0.166855	0.650455
0.169683	0.650006	0.169683	0.827463	0.169683	0.813503	0.169683	0.664358
0.172511	0.657092	0.172511	0.827746	0.172511	0.826128	0.172511	0.679833
0.175339	0.661218	0.175339	0.825879	0.175339	0.828135	0.175339	0.676356
0.178167	0.658882	0.178167	0.828457	0.178167	0.823549	0.178167	0.673086
0.180995	0.665891	0.180995	0.838096	0.180995	0.831353	0.180995	0.689099
0.183824	0.687795	0.183824	0.84624	0.183824	0.843687	0.183824	0.707461
0.186652	0.707238	0.186652	0.853242	0.186652	0.858608	0.186652	0.716293
0.18948	0.714944	0.18948	0.856715	0.18948	0.869955	0.18948	0.716021
0.192308	0.71908	0.192308	0.856724	0.192308	0.876183	0.192308	0.716311
0.195136	0.720218	0.195136	0.856642	0.195136	0.875356	0.195136	0.725194
0.197964	0.725193	0.197964	0.861306	0.197964	0.874423	0.197964	0.735756
0.200792	0.721779	0.200792	0.865688	0.200792	0.874923	0.200792	0.739845
0.20362	0.714162	0.20362	0.859525	0.20362	0.869791	0.20362	0.743156
0.206448	0.713993	0.206448	0.857012	0.206448	0.867536	0.206448	0.747922
0.209276	0.716371	0.209276	0.856513	0.209276	0.86749	0.209276	0.754312
0.212104	0.704326	0.212104	0.853412	0.212104	0.863444	0.212104	0.748004
0.214932	0.696211	0.214932	0.848511	0.214932	0.857361	0.214932	0.732976
0.21776	0.668098	0.21776	0.836846	0.21776	0.846842	0.21776	0.713097
0.220588	0.617821	0.220588	0.820251	0.220588	0.830344	0.220588	0.686169
0.223416	0.574008	0.223416	0.795215	0.223416	0.80964	0.223416	0.649676
0.226244	0.51244	0.226244	0.767227	0.226244	0.787912	0.226244	0.60282
0.229072	0.461537	0.229072	0.7425	0.229072	0.764382	0.229072	0.546956
0.2319	0.419161	0.2319	0.717451	0.2319	0.74546	0.2319	0.494909
0.234729	0.376256	0.234729	0.692122	0.234729	0.731146	0.234729	0.438161
0.237557	0.344124	0.237557	0.672919	0.237557	0.707168	0.237557	0.39237
0.240385	0.294568	0.240385	0.639345	0.240385	0.663449	0.240385	0.35202
0.243213	0.256169	0.243213	0.592581	0.243213	0.621599	0.243213	0.30072
0.246041	0.21603	0.246041	0.537225	0.246041	0.58343	0.246041	0.246593
0.248869	0.166233	0.248869	0.478555	0.248869	0.530685	0.248869	0.202769
0.251697	0.139177	0.251697	0.432215	0.251697	0.471538	0.251697	0.160832
0.254525	0.111765	0.254525	0.395913	0.254525	0.436283	0.254525	0.133101
0.257353	0.0854743	0.257353	0.360314	0.257353	0.412751	0.257353	0.1224
0.260181	0.0785634	0.260181	0.322285	0.260181	0.389736	0.260181	0.104748
0.263009	0.0769843	0.263009	0.293025	0.263009	0.366793	0.263009	0.084147
0.265837	0.0638091	0.265837	0.274149	0.265837	0.328677	0.265837	0.076161
0.268665	0.064975	0.268665	0.263475	0.268665	0.289921	0.268665	0.0720569
0.271493	0.0723389	0.271493	0.239757	0.271493	0.269268	0.271493	0.0576079
0.274321	0.0623626	0.274321	0.209618	0.274321	0.268082	0.274321	0.0495205
0.277149	0.0400492	0.277149	0.199349	0.277149	0.25276	0.277149	0.0314047
0.279977	0.0432565	0.279977	0.183644	0.279977	0.224355	0.279977	0.00823667
0.282805	0.0466367	0.282805	0.141181	0.282805	0.182142	0.282805	0.00876097
0.285633	0.036379	0.285633	0.108046	0.285633	0.127987	0.285633	0.0127505
0.288462	0.0278729	0.288462	0.0907285	0.288462	0.0901729	0.288462	0.00655538
0.29129	0.0232978	0.29129	0.0846887	0.29129	0.0839091	0.29129	0.00102229
0.294118	0.0163356	0.294118	0.0882502	0.294118	0.0760058	0.294118	0.000184851
0.296946	0.0191394	0.296946	0.076584	0.296946	0.0560945	0.296946	-0.00792428
0.299774	0.0243086	0.299774	0.0537659	0.299774	0.0359465	0.299774	-0.00529741
0.302602	0.0128579	0.302602	0.0389558	0.302602	0.0233702	0.302602	0.0021331
0.30543	0.0167861	0.30543	0.0303448	0.30543	0.0151901	0.30543	0.0181013
0.308258	0.0273673	0.308258	0.0265404	0.308258	0.0147091	0.308258	0.0188034
0.311086	0.0272111	0.311086	0.0268985	0.311086	0.0189128	0.311086	0.017057
0.313914	0.0224567	0.313914	0.0238103	0.313914	0.0267228	0.313914	0.0232636
0.316742	0.0224492	0.316742	0.0273766	0.316742	0.025248	0.316742	0.0240843
0.31957	0.0194474	0.31957	0.0353328	0.31957	0.00229084	0.31957	0.0116235
0.322398	0.0200832	0.322398	0.0348578	0.322398	-0.00742071	0.322398	0.00545406
0.325226	0.0227507	0.325226	0.0207792	0.325226	-0.0099125	0.325226	0.0014696
0.328054	0.0173848	0.328054	0.00473403	0.328054	-0.0184976	0.328054	0.0105412
0.330882	0.00900021	0.330882	-0.00315763	0.330882	-0.0284963	0.330882	0.0103544
0.33371	0.0190219	0.33371	-0.00373306	0.33371	-0.00904979	0.33371	0.0101844
0.336538	0.0232128	0.336538	0.00280769	0.336538	-0.00417192	0.336538	0.0106969
0.339367	0.0134759	0.339367	0.00161812	0.339367	-0.00630304	0.339367	0.00811855
0.342195	0.00359102	0.342195	-0.00758233	0.342195	0.00233926	0.342195	0.00956649
0.345023	-0.0156034	0.345023	-0.0114194	0.345023	0.0171423	0.345023	0.00804458
0.347851	-0.0272916	0.347851	-0.00414534	0.347851	0.00535618	0.347851	0.0157137
0.350679	-0.0213719	0.350679	0.000631816	0.350679	0.000653393	0.350679	0.0127296
0.353507	-0.0111737	0.353507	0.000595397	0.353507	0.00131283	0.353507	0.000681584
0.356335	-0.0188979	0.356335	-0.00381601	0.356335	-0.00113484	0.356335	-0.00895499
0.359163	-0.00743863	0.359163	-0.0072986	0.359163	-0.00456318	0.359163	-0.00193855
0.361991	0.00389623	0.361991	-0.00601622	0.361991	0.00523807	0.361991	-0.0031003
0.364819	-0.00551607	0.364819	-0.00858513	0.364819	0.0118982	0.364819	-0.00583516
0.367647	-0.00903157	0.367647	-0.0109621	0.367647	0.00916834	0.367647	-0.00850772

## Sheet: SuppFig3e
g-HC (1/A)	g-HC (FSC)	b-HC1 (1/A)	b-HC1 (FSC)	b-HC2 (1/A)	b-HC2 (FSC)	a-HC (1/A)	a-HC (FSC)
0.001001	1	0.001001	1	0.001001	1	0.001001	1
0.00229779	0.999949	0.00282805	0.999977	0.00282805	0.999074	0.00282805	0.999751
0.00459559	0.999799	0.00565611	0.999903	0.00565611	0.996324	0.00565611	0.998805
0.00689338	0.999395	0.00848416	0.999838	0.00848416	0.994656	0.00848416	0.997917
0.00919118	0.998254	0.0113122	0.999502	0.0113122	0.995837	0.0113122	0.994944
0.011489	0.996621	0.0141403	0.999042	0.0141403	0.99693	0.0141403	0.992824
0.0137868	0.998421	0.0169683	0.998849	0.0169683	0.997483	0.0169683	0.987851
0.0160846	0.99914	0.0197964	0.998688	0.0197964	0.996617	0.0197964	0.984981
0.0183824	0.999185	0.0226244	0.998365	0.0226244	0.994568	0.0226244	0.980997
0.0206801	0.998811	0.0254525	0.997589	0.0254525	0.991159	0.0254525	0.969211
0.0229779	0.998571	0.0282805	0.996775	0.0282805	0.984686	0.0282805	0.959567
0.0252757	0.998846	0.0311086	0.995814	0.0311086	0.973716	0.0311086	0.933746
0.0275735	0.99863	0.0339367	0.995132	0.0339367	0.967428	0.0339367	0.918912
0.0298713	0.997805	0.0367647	0.99458	0.0367647	0.956831	0.0367647	0.890094
0.0321691	0.99634	0.0395928	0.992527	0.0395928	0.942749	0.0395928	0.869154
0.0344669	0.995255	0.0424208	0.98778	0.0424208	0.932169	0.0424208	0.824084
0.0367647	0.993571	0.0452489	0.979506	0.0452489	0.922619	0.0452489	0.793243
0.0390625	0.990707	0.0480769	0.972199	0.0480769	0.901222	0.0480769	0.742563
0.0413603	0.988255	0.050905	0.966045	0.050905	0.876767	0.050905	0.646414
0.0436581	0.986481	0.053733	0.958297	0.053733	0.838977	0.053733	0.566828
0.0459559	0.98589	0.0565611	0.951387	0.0565611	0.826922	0.0565611	0.495949
0.0482537	0.985937	0.0593891	0.945732	0.0593891	0.517196	0.0593891	0.450796
0.0505515	0.983996	0.0622172	0.933618	0.0622172	0.532386	0.0622172	0.442112
0.0528493	0.977437	0.0650452	0.911519	0.0650452	0.539925	0.0650452	0.414853
0.0551471	0.970089	0.0678733	0.892356	0.0678733	0.521092	0.0678733	0.391023
0.0574449	0.96432	0.0707014	0.877974	0.0707014	0.49921	0.0707014	0.349305
0.0597426	0.956985	0.0735294	0.873556	0.0735294	0.44205	0.0735294	0.298716
0.0620404	0.949462	0.0763575	0.867308	0.0763575	0.399125	0.0763575	0.247932
0.0643382	0.943485	0.0791855	0.866827	0.0791855	0.338526	0.0791855	0.218543
0.066636	0.939777	0.0820136	0.871352	0.0820136	0.289079	0.0820136	0.203995
0.0689338	0.935234	0.0848416	0.876378	0.0848416	0.26689	0.0848416	0.197085
0.0712316	0.930259	0.0876697	0.873117	0.0876697	0.293633	0.0876697	0.185028
0.0735294	0.92377	0.0904977	0.865622	0.0904977	0.226915	0.0904977	0.14099
0.0758272	0.917597	0.0933258	0.860912	0.0933258	0.242643	0.0933258	0.127654
0.078125	0.734501	0.0961538	0.841702	0.0961538	0.223201	0.0961538	0.11762
0.0804228	0.794915	0.0989819	0.814385	0.0989819	0.193401	0.0989819	0.103284
0.0827206	0.811575	0.10181	0.787606	0.10181	0.160368	0.10181	0.105428
0.0850184	0.831344	0.104638	0.773263	0.104638	0.120681	0.104638	0.0963324
0.0873162	0.834847	0.107466	0.761788	0.107466	0.10368	0.107466	0.0970783
0.089614	0.828484	0.110294	0.751106	0.110294	0.0772853	0.110294	0.0860406
0.0919118	0.823738	0.113122	0.719566	0.113122	0.101367	0.113122	0.0721746
0.0942096	0.816905	0.11595	0.652476	0.11595	0.0744389	0.11595	0.0603513
0.0965074	0.806949	0.118778	0.603768	0.118778	0.0363587	0.118778	0.0535345
0.0988051	0.811817	0.121606	0.57525	0.121606	0.031585	0.121606	0.028306
0.101103	0.809086	0.124434	0.525985	0.124434	0.0329079	0.124434	0.0478767
0.103401	0.788919	0.127262	0.449629	0.127262	0.0297372	0.127262	0.0598176
0.105699	0.75775	0.13009	0.427571	0.13009	0.0716603	0.13009	0.036642
0.107996	0.733899	0.132919	0.427188	0.132919	0.0545653	0.132919	0.0338874
0.110294	0.724825	0.135747	0.401523	0.135747	0.03135	0.135747	0.0303855
0.112592	0.714381	0.138575	0.364894	0.138575	0.0444031	0.138575	0.0358707
0.11489	0.707346	0.141403	0.339176	0.141403	0.0304848	0.141403	0.0443319
0.117187	0.705965	0.144231	0.311432	0.144231	-0.0115326	0.144231	0.034298
0.119485	0.693144	0.147059	0.281962	0.147059	-0.0119228	0.147059	0.0199129
0.121783	0.669797	0.149887	0.252896	0.149887	-0.0238069	0.149887	0.01758
0.124081	0.631564	0.152715	0.220394	0.152715	-0.00901781	0.152715	0.0165236
0.126379	0.607538	0.155543	0.19702	0.155543	0.0209543	0.155543	0.0292209
0.128676	0.586281	0.158371	0.181527	0.158371	-0.00900679	0.158371	0.0374826
0.130974	0.568345	0.161199	0.14497	0.161199	-0.0181244	0.161199	0.0222643
0.133272	0.543766	0.164027	0.119209	0.164027	0.0101605	0.164027	0.0139076
0.13557	0.516654	0.166855	0.10531	0.166855	0.00111785	0.166855	0.00280012
0.137868	0.480038	0.169683	0.108371	0.169683	0.000393844	0.169683	0.0172638
0.140165	0.449862	0.172511	0.113912	0.172511	0.0134769	0.172511	0.0152294
0.142463	0.438608	0.175339	0.122663	0.175339	0.00428466	0.175339	0.0281373
0.144761	0.433251	0.178167	0.118968	0.178167	-0.0176064	0.178167	-0.00136789
0.147059	0.431434	0.180995	0.114671	0.180995	-0.0124349	0.180995	0.00952088
0.149357	0.418619	0.183824	0.118326	0.183824	0.000902602	0.183824	0.00987081
0.151654	0.403412	0.186652	0.123486	0.186652	0.0123801	0.186652	0.0119446
0.153952	0.383542	0.18948	0.122716	0.18948	0.005044	0.18948	0.0197547
0.15625	0.361763	0.192308	0.117072	0.192308	-0.00663623	0.192308	0.0141841
0.158548	0.342402	0.195136	0.0998562	0.195136	0.00149253	0.195136	0.00205784
0.160846	0.317067	0.197964	0.0928835	0.197964	-0.0168646	0.197964	0.00255417
0.163143	0.300011	0.200792	0.067408	0.200792	-0.0258562	0.200792	0.0143524
0.165441	0.29983	0.20362	0.0657198	0.20362	-0.00709645	0.20362	0.00619905
0.167739	0.314651	0.206448	0.0795579	0.206448	0.00424583	0.206448	0.013122
0.170037	0.331475	0.209276	0.0868901	0.209276	0.020259	0.209276	0.00827659
0.172335	0.343183	0.212104	0.0844137	0.212104	0.0239576	0.212104	0.00501835
0.174632	0.338526	0.214932	0.0547043	0.214932	0.0375325	0.214932	-0.00638114
0.17693	0.322954	0.21776	0.0395822	0.21776	0.0320423	0.21776	0.00271151
0.179228	0.312435	0.220588	0.0577196	0.220588	0.018316	0.220588	0.000887998
0.181526	0.315645	0.223416	0.0666562	0.223416	0.00315824	0.223416	0.00339018
0.183824	0.305843	0.226244	0.0602376	0.226244	0.00967868	0.226244	0.00893785
0.186121	0.284394	0.229072	0.0571109	0.229072	-0.00145204	0.229072	0.00492425
0.188419	0.269813	0.2319	0.0370394	0.2319	-0.000816128	0.2319	0.0032303
0.190717	0.265708	0.234729	0.0239677	0.234729	0.00606349	0.234729	0.00268575
0.193015	0.274992	0.237557	0.0212462	0.237557	0.0112823	0.237557	0.00151074
0.195312	0.279674	0.240385	0.027628	0.240385	0.0040686	0.240385	0.00858524
0.19761	0.261878	0.243213	0.0307211	0.243213	-0.0122571	0.243213	0.00186292
0.199908	0.254364	0.246041	0.0140465	0.246041	-0.0049069	0.246041	-0.00542646
0.202206	0.269075	0.248869	0.00980531	0.248869	0.012565	0.248869	0.00184749
0.204504	0.293203	0.251697	0.0121237	0.251697	0.0104894	0.251697	-2.34422e-05
0.206801	0.291726	0.254525	-0.0009935	0.254525	-3.38661e-05	0.254525	-0.0052108
0.209099	0.266953	0.257353	-0.0047376	0.257353	-0.0025114	0.257353	-0.00620883
0.211397	0.240948	0.260181	-0.001559	0.260181	-0.00650857	0.260181	0.000553327
0.213695	0.225237	0.263009	0.00707303	0.263009	-0.0159421	0.263009	0.00252698
0.215993	0.20135	0.265837	0.0226529	0.265837	-0.00651393	0.265837	0.00293894
0.21829	0.167222	0.268665	0.0124049	0.268665	-0.0106318	0.268665	-6.40365e-05
0.220588	0.143661	0.271493	-0.0160837	0.271493	0.00468023	0.271493	0.00628225
0.222886	0.129895	0.274321	-0.0261194	0.274321	9.64291e-05	0.274321	0.00846969
0.225184	0.120716	0.277149	-0.012539	0.277149	0.00117295	0.277149	0.00512071
0.227482	0.117453	0.279977	-0.0058308	0.279977	0.0100618	0.279977	-0.000889903
0.229779	0.11426	0.282805	-0.0069936	0.282805	0.00860914	0.282805	0.00600704
0.232077	0.107087	0.285633	-0.0034777	0.285633	-0.0190496	0.285633	0.00386391
0.234375	0.093489	0.288462	-0.0021571	0.288462	-0.0165192	0.288462	-0.000502072
0.236673	0.0780751	0.29129	0.00505182	0.29129	-0.0131841	0.29129	0.00523949
0.238971	0.0678538	0.294118	0.0171114	0.294118	-0.00750919	0.294118	-0.00179005
0.241268	0.064433	0.296946	0.0137184	0.296946	-0.00689577	0.296946	-0.00207272
0.243566	0.0672593	0.299774	0.0183715	0.299774	0.00186116	0.299774	0.00447846
0.245864	0.0652459	0.302602	0.0188156	0.302602	0.00413913	0.302602	0.00460649
0.248162	0.0667161	0.30543	0.0108739	0.30543	0.00460894	0.30543	-0.00034142
0.25046	0.0662907	0.308258	-0.0093805	0.308258	0.0105515	0.308258	0.00262636
0.252757	0.066408	0.311086	-0.0185088	0.311086	0.0179148	0.311086	0.00301949
0.255055	0.072903	0.313914	-0.0012643	0.313914	-0.00647326	0.313914	0.00261187
0.257353	0.0769866	0.316742	0.0212225	0.316742	-0.004623	0.316742	0.000357117
0.259651	0.0656794	0.31957	0.0249661	0.31957	0.00923387	0.31957	-0.00943329
0.261949	0.0536101	0.322398	0.00876486	0.322398	0.0137754	0.322398	0.00327592
0.264246	0.0490911	0.325226	0.00884211	0.325226	0.00253267	0.325226	-0.000170023
0.266544	0.0485777	0.328054	0.00949668	0.328054	-0.00454355	0.328054	0.00274713
0.268842	0.0493753	0.330882	0.00103858	0.330882	0.00190695	0.330882	0.000889821
0.27114	0.0457165	0.33371	-0.0015681	0.33371	-0.00188536	0.33371	-0.00275912
0.273437	0.0494096	0.336538	0.00511673	0.336538	0.00556041	0.336538	-0.00219155
0.275735	0.0495828	0.339367	0.010916	0.339367	0.00544083	0.339367	0.00176457
0.278033	0.0447384	0.342195	0.012018	0.342195	0.00894936	0.342195	-1.0708e-05
0.280331	0.0407856	0.345023	0.0154336	0.345023	0.00986076	0.345023	-0.000784766
0.282629	0.04774	0.347851	0.0117542	0.347851	0.00528051	0.347851	-0.000945196
0.284926	0.0516819	0.350679	0.00291927	0.350679	0.0049274	0.350679	0.00357075
0.287224	0.0524248	0.353507	0.00431217	0.353507	0.00457904	0.353507	0.00496301
0.289522	0.0483866	0.356335	0.008072	0.356335	0.00159082	0.356335	-0.00624061
0.29182	0.0404097	0.359163	0.00652285	0.359163	-0.000808284	0.359163	0.0038384
0.294118	0.0416831	0.361991	0.00975804	0.361991	-0.00683908	0.361991	0.00116721
0.296415	0.0379251	0.364819	0.00775876	0.364819	-0.0181328	0.364819	-0.000255472
0.298713	0.0200367	0.367647	0.00622466	0.367647	-0.0175	0.367647	-0.00395657
0.301011	0.0106738
0.303309	0.0173182
0.305607	0.0241724
0.307904	0.0366918
0.310202	0.0484867
0.3125	0.0518347
0.314798	0.0445057
0.317096	0.0408874
0.319393	0.0434839
0.321691	0.0451763
0.323989	0.0451797
0.326287	0.0421128
0.328585	0.043693
0.330882	0.0342131
0.33318	0.0264845
0.335478	0.0206101
0.337776	0.0249345
0.340074	0.0299399
0.342371	0.0294447
0.344669	0.0269773
0.346967	0.0290688
0.349265	0.0313563
0.351562	0.0320616
0.35386	0.0356354
0.356158	0.0393
0.358456	0.0389471
0.360754	0.0380074
0.363051	0.0396902
0.365349	0.0387674
0.367647	0.0340518

## Sheet: SuppFig3f
full DC (1/A)	full DC (FSC)	DC1-2 (1/A)	DC1-2 (FSC)	DC3 (1/A)	DC3 (FSC)	HC tails (1/A)	HC tails (FSC)
0.001001	1	0.001001	1	0.001001	1	0.001001	1
0.0025355	0.999997	0.0025355	1	0.0025355	0.999999	0.0025355	1
0.00507099	0.99999	0.00507099	1	0.00507099	0.999995	0.00507099	1
0.00760649	0.999959	0.00760649	1	0.00760649	0.999981	0.00760649	0.999999
0.010142	0.999937	0.010142	0.999999	0.010142	0.999939	0.010142	0.999998
0.0126775	0.999856	0.0126775	0.999997	0.0126775	0.999877	0.0126775	0.999996
0.015213	0.999811	0.015213	0.999995	0.015213	0.999861	0.015213	0.999994
0.0177485	0.999632	0.0177485	0.999988	0.0177485	0.999737	0.0177485	0.99999
0.020284	0.999502	0.020284	0.999971	0.020284	0.999564	0.020284	0.999968
0.0228195	0.999412	0.0228195	0.999888	0.0228195	0.999572	0.0228195	0.999909
0.025355	0.999488	0.025355	0.999799	0.025355	0.999596	0.025355	0.999792
0.0278905	0.999515	0.0278905	0.999682	0.0278905	0.999554	0.0278905	0.999641
0.030426	0.99931	0.030426	0.999552	0.030426	0.999445	0.030426	0.999479
0.0329615	0.999203	0.0329615	0.999582	0.0329615	0.999377	0.0329615	0.99938
0.035497	0.999132	0.035497	0.999555	0.035497	0.999277	0.035497	0.999241
0.0380325	0.999128	0.0380325	0.999439	0.0380325	0.99925	0.0380325	0.999186
0.040568	0.99908	0.040568	0.999212	0.040568	0.99925	0.040568	0.99906
0.0431034	0.998892	0.0431034	0.998874	0.0431034	0.999153	0.0431034	0.99887
0.0456389	0.99859	0.0456389	0.998596	0.0456389	0.999053	0.0456389	0.99865
0.0481744	0.998602	0.0481744	0.998597	0.0481744	0.998981	0.0481744	0.998469
0.0507099	0.998513	0.0507099	0.998488	0.0507099	0.998766	0.0507099	0.998202
0.0532454	0.997848	0.0532454	0.998106	0.0532454	0.99847	0.0532454	0.997799
0.0557809	0.997546	0.0557809	0.997824	0.0557809	0.998292	0.0557809	0.997398
0.0583164	0.99735	0.0583164	0.997651	0.0583164	0.998177	0.0583164	0.996946
0.0608519	0.997421	0.0608519	0.997758	0.0608519	0.998232	0.0608519	0.997057
0.0633874	0.997466	0.0633874	0.99787	0.0633874	0.998164	0.0633874	0.997161
0.0659229	0.997314	0.0659229	0.997785	0.0659229	0.997997	0.0659229	0.997082
0.0684584	0.997067	0.0684584	0.997621	0.0684584	0.997746	0.0684584	0.996744
0.0709939	0.997046	0.0709939	0.997665	0.0709939	0.997597	0.0709939	0.996504
0.0735294	0.996799	0.0735294	0.997435	0.0735294	0.997417	0.0735294	0.996216
0.0760649	0.996645	0.0760649	0.997452	0.0760649	0.997259	0.0760649	0.995888
0.0786004	0.996628	0.0786004	0.997318	0.0786004	0.997161	0.0786004	0.995462
0.0811359	0.996521	0.0811359	0.997083	0.0811359	0.997168	0.0811359	0.995284
0.0836714	0.996337	0.0836714	0.996725	0.0836714	0.997042	0.0836714	0.994978
0.0862069	0.996087	0.0862069	0.99663	0.0862069	0.99692	0.0862069	0.994377
0.0887424	0.995844	0.0887424	0.99648	0.0887424	0.996754	0.0887424	0.994062
0.0912779	0.995591	0.0912779	0.996282	0.0912779	0.996636	0.0912779	0.993698
0.0938134	0.995314	0.0938134	0.996053	0.0938134	0.996537	0.0938134	0.993179
0.0963489	0.994938	0.0963489	0.995803	0.0963489	0.996263	0.0963489	0.992127
0.0988844	0.994805	0.0988844	0.995806	0.0988844	0.996129	0.0988844	0.991716
0.10142	0.994792	0.10142	0.995809	0.10142	0.99592	0.10142	0.991553
0.103955	0.994309	0.103955	0.995411	0.103955	0.995551	0.103955	0.99092
0.106491	0.993628	0.106491	0.994868	0.106491	0.995098	0.106491	0.990187
0.109026	0.993095	0.109026	0.99433	0.109026	0.994491	0.109026	0.988724
0.111562	0.991483	0.111562	0.993447	0.111562	0.993592	0.111562	0.986745
0.114097	0.990381	0.114097	0.992826	0.114097	0.992487	0.114097	0.984644
0.116633	0.989208	0.116633	0.991839	0.116633	0.99148	0.116633	0.983135
0.119168	0.988685	0.119168	0.991231	0.119168	0.991003	0.119168	0.981662
0.121704	0.987177	0.121704	0.990422	0.121704	0.990181	0.121704	0.979913
0.124239	0.986421	0.124239	0.989451	0.124239	0.989757	0.124239	0.979118
0.126775	0.984957	0.126775	0.987972	0.126775	0.988347	0.126775	0.977053
0.12931	0.982998	0.12931	0.986061	0.12931	0.986753	0.12931	0.974497
0.131846	0.980597	0.131846	0.983895	0.131846	0.984439	0.131846	0.97127
0.134381	0.977262	0.134381	0.981398	0.134381	0.981769	0.134381	0.966074
0.136917	0.973694	0.136917	0.979125	0.136917	0.978733	0.136917	0.960015
0.139452	0.970941	0.139452	0.977645	0.139452	0.976145	0.139452	0.954591
0.141988	0.967122	0.141988	0.975501	0.141988	0.973109	0.141988	0.950733
0.144523	0.964751	0.144523	0.973632	0.144523	0.970468	0.144523	0.94819
0.147059	0.962457	0.147059	0.971775	0.147059	0.967789	0.147059	0.946085
0.149594	0.95992	0.149594	0.9697	0.149594	0.966395	0.149594	0.943385
0.15213	0.957157	0.15213	0.967454	0.15213	0.964953	0.15213	0.940349
0.154665	0.953795	0.154665	0.965812	0.154665	0.964447	0.154665	0.938896
0.157201	0.952312	0.157201	0.965206	0.157201	0.962577	0.157201	0.938431
0.159736	0.949877	0.159736	0.96366	0.159736	0.960422	0.159736	0.798058
0.162272	0.915273	0.162272	0.962134	0.162272	0.958346	0.162272	0.84686
0.164807	0.92385	0.164807	0.960894	0.164807	0.957312	0.164807	0.868073
0.167343	0.92874	0.167343	0.865997	0.167343	0.889686	0.167343	0.884409
0.169878	0.93346	0.169878	0.914745	0.169878	0.92076	0.169878	0.895566
0.172414	0.935378	0.172414	0.927389	0.172414	0.927317	0.172414	0.901618
0.174949	0.933749	0.174949	0.931076	0.174949	0.933599	0.174949	0.905368
0.177485	0.93204	0.177485	0.933031	0.177485	0.93573	0.177485	0.906757
0.18002	0.935214	0.18002	0.936679	0.18002	0.937551	0.18002	0.908827
0.182556	0.933775	0.182556	0.940116	0.182556	0.940465	0.182556	0.911815
0.185091	0.93163	0.185091	0.943497	0.185091	0.943256	0.185091	0.915687
0.187627	0.931158	0.187627	0.946446	0.187627	0.946461	0.187627	0.921641
0.190162	0.935426	0.190162	0.950996	0.190162	0.950819	0.190162	0.928758
0.192698	0.941449	0.192698	0.955477	0.192698	0.954445	0.192698	0.934516
0.195233	0.943391	0.195233	0.957728	0.195233	0.956556	0.195233	0.936913
0.197769	0.942178	0.197769	0.957242	0.197769	0.957604	0.197769	0.938263
0.200304	0.942518	0.200304	0.957166	0.200304	0.957156	0.200304	0.938153
0.20284	0.939726	0.20284	0.957642	0.20284	0.955235	0.20284	0.937069
0.205375	0.938722	0.205375	0.957183	0.205375	0.953056	0.205375	0.935009
0.207911	0.935776	0.207911	0.954828	0.207911	0.949466	0.207911	0.932569
0.210446	0.931773	0.210446	0.951892	0.210446	0.947212	0.210446	0.930977
0.212982	0.928202	0.212982	0.951648	0.212982	0.946018	0.212982	0.929018
0.215517	0.92884	0.215517	0.95252	0.215517	0.945725	0.215517	0.927512
0.218053	0.922443	0.218053	0.949857	0.218053	0.945204	0.218053	0.926155
0.220588	0.916535	0.220588	0.945027	0.220588	0.942457	0.220588	0.922166
0.223124	0.905189	0.223124	0.937816	0.223124	0.936782	0.223124	0.914921
0.225659	0.893423	0.225659	0.931037	0.225659	0.929473	0.225659	0.905028
0.228195	0.883789	0.228195	0.92432	0.228195	0.922767	0.228195	0.89741
0.23073	0.869696	0.23073	0.915198	0.23073	0.914074	0.23073	0.888989
0.233266	0.855419	0.233266	0.905527	0.233266	0.904016	0.233266	0.87895
0.235801	0.840705	0.235801	0.896701	0.235801	0.893314	0.235801	0.869899
0.238337	0.829536	0.238337	0.889183	0.238337	0.883657	0.238337	0.860155
0.240872	0.820797	0.240872	0.881943	0.240872	0.876801	0.240872	0.8511
0.243408	0.804638	0.243408	0.875426	0.243408	0.870533	0.243408	0.842143
0.245943	0.786555	0.245943	0.867871	0.245943	0.859694	0.245943	0.831652
0.248479	0.765833	0.248479	0.8568	0.248479	0.842337	0.248479	0.818981
0.251014	0.748217	0.251014	0.844772	0.251014	0.825591	0.251014	0.803588
0.25355	0.726029	0.25355	0.832439	0.25355	0.812238	0.25355	0.792099
0.256085	0.698086	0.256085	0.818259	0.256085	0.798851	0.256085	0.779937
0.258621	0.673354	0.258621	0.802467	0.258621	0.779876	0.258621	0.760506
0.261156	0.649992	0.261156	0.785881	0.261156	0.76409	0.261156	0.742861
0.263692	0.626747	0.263692	0.769351	0.263692	0.752649	0.263692	0.726649
0.266227	0.59767	0.266227	0.750335	0.266227	0.736149	0.266227	0.708454
0.268763	0.559625	0.268763	0.726897	0.268763	0.713746	0.268763	0.683671
0.271298	0.528776	0.271298	0.700845	0.271298	0.685074	0.271298	0.653101
0.273834	0.502232	0.273834	0.67696	0.273834	0.662015	0.273834	0.628889
0.276369	0.473927	0.276369	0.651909	0.276369	0.64353	0.276369	0.614928
0.278905	0.452186	0.278905	0.621119	0.278905	0.622315	0.278905	0.598665
0.28144	0.411418	0.28144	0.593243	0.28144	0.592772	0.28144	0.574088
0.283976	0.371988	0.283976	0.559358	0.283976	0.562529	0.283976	0.542128
0.286511	0.340263	0.286511	0.520343	0.286511	0.529291	0.286511	0.501577
0.289047	0.307547	0.289047	0.488878	0.289047	0.494338	0.289047	0.464185
0.291582	0.284421	0.291582	0.459674	0.291582	0.458994	0.291582	0.436984
0.294118	0.252279	0.294118	0.432389	0.294118	0.421161	0.294118	0.408252
0.296653	0.215809	0.296653	0.400285	0.296653	0.390678	0.296653	0.376188
0.299189	0.188419	0.299189	0.371833	0.299189	0.363931	0.299189	0.349105
0.301724	0.165788	0.301724	0.337962	0.301724	0.331899	0.301724	0.31521
0.30426	0.139158	0.30426	0.315778	0.30426	0.294684	0.30426	0.281266
0.306795	0.121491	0.306795	0.283022	0.306795	0.259756	0.306795	0.246658
0.309331	0.108259	0.309331	0.249045	0.309331	0.232078	0.309331	0.211002
0.311866	0.0932782	0.311866	0.233615	0.311866	0.206383	0.311866	0.180611
0.314402	0.0722649	0.314402	0.20943	0.314402	0.178486	0.314402	0.155873
0.316937	0.0548714	0.316937	0.180292	0.316937	0.144515	0.316937	0.135051
0.319473	0.0499948	0.319473	0.159649	0.319473	0.12199	0.319473	0.124727
0.322008	0.0466052	0.322008	0.142156	0.322008	0.118976	0.322008	0.100822
0.324544	0.0450755	0.324544	0.121761	0.324544	0.117608	0.324544	0.0903959
0.327079	0.0335311	0.327079	0.100165	0.327079	0.101928	0.327079	0.086455
0.329615	0.0260722	0.329615	0.0918219	0.329615	0.0746459	0.329615	0.0634432
0.33215	0.0308712	0.33215	0.082094	0.33215	0.0625277	0.33215	0.0564877
0.334686	0.0190149	0.334686	0.0602958	0.334686	0.0690543	0.334686	0.0589211
0.337221	0.0165333	0.337221	0.0417431	0.337221	0.0787456	0.337221	0.0570112
0.339757	0.0129234	0.339757	0.0240862	0.339757	0.0685011	0.339757	0.0559336
0.342292	0.0111038	0.342292	0.00295926	0.342292	0.0557557	0.342292	0.0388068
0.344828	0.00860885	0.344828	0.00545714	0.344828	0.0382927	0.344828	0.0181712
0.347363	0.00447009	0.347363	0.0150181	0.347363	0.0222738	0.347363	0.0185021
0.349899	0.00244137	0.349899	0.0193518	0.349899	0.0133802	0.349899	0.0359423
0.352434	0.000413635	0.352434	0.0179771	0.352434	0.00962699	0.352434	0.0391219
0.35497	-0.00254867	0.35497	0.016281	0.35497	0.00946689	0.35497	0.0201762
0.357505	0.00202543	0.357505	0.00902226	0.357505	0.00294827	0.357505	0.0031627
0.360041	0.00510438	0.360041	-0.00835192	0.360041	-0.00180626	0.360041	-9.58236e-06
0.362576	0.0100139	0.362576	-0.0148156	0.362576	-0.00414955	0.362576	0.00223518
0.365112	0.0105151	0.365112	-0.00199383	0.365112	-0.00773577	0.365112	0.00228795
0.367647	0.0101888	0.367647	0.0016738	0.367647	-0.00640051	0.367647	0.011379
